# Supplementary material for: Trimeric and Tetrameric Cationic Styryl Dyes as Novel Fluorescence and CD Probes for ds-DNA and ds-RNA
Source: Int J Mol Sci. 2024 May 24;25(11):5724. doi: 10.3390/ijms25115724 (PMC11171523; doi:10.3390/ijms25115724)
Supplement: Supplementary file 1 [file ijms-25-05724-s001.zip]

Archive with 1 entries (1 files):
- ijms-2980917-supplementary.pdf
